# Supplementary material for: Informing children of their parent's illness: A systematic review of intervention programs with child outcomes in all health care settings globally from inception to 2019
Source: PLoS One. 2020 May 26;15(5):e0233696. doi: 10.1371/journal.pone.0233696 (PMC7250450; doi:10.1371/journal.pone.0233696)
Supplement: S1 Table — (XLSX) [file pone.0233696.s003.xlsx]

## Sheet: Blad1
Study design	Quality assesment	Reference	Year conducted	Title	Journal	Population	Intervention	Child out-come	Parental illness	Illness stage	Age of children (yrs)	Follow up (mths)	Setting	Country	Child out-come internalizing symptoms	Child out-come externalizing symptoms	Child out-come Psycho-social function of child
RCT	High	van Santvoort, F. H., C. M.; van Doesum, K. T.; Janssens, J. M.	2014	Effectiveness of preventive support groups for children of mentally ill or addicted parents: a randomized controlled trial	European Child & Adolescent Psychiatry	Children with info to parents	Peer support group, parental talk, concluding meeting with family	SDQ	Mental health	Chronic	8 to 12	12 months	Psychiatry	The Netherlands	Improved.	No effect.	Improved.
RCT	High	Solantaus, T. P., E. J.; Toikka, S.; Punamaki, R. L.	2010	Preventive interventions in families with parental depression: children's psychosocial symptoms and prosocial behaviour	European Child & Adolescent Psychiatry	Family	Beardslees family intervention vs Lets talk about children	SDQ	Mental health	Chronic	8 to16	4, 10 and 18 months	Psychiatry	Finland	Improved.	Improved.	Improved.
RCT	High	Punamaki, R. L. P., J.; Toikka, S.; Solantaus, T.	2013	Effectiveness of preventive family intervention in improving cognitive attributions among children of depressed parents: a randomized study	Journal of Family Psychology	Family	Beardleeds family intervention vs Lets talk about children	CDI/BDI, SDQ, CASQ-R	Mental health, affective disorder	Chronic	8 to 16	10 and 18 months	Psychiatry	Finland	Improved.
RCT	High	Ginsburg, G. S. D., K. L.; Tein, J. Y.; Teetsel, R.; Riddle, M. A.	2015	Preventing Onset of Anxiety Disorders in Offspring of Anxious Parents: A Randomized Controlled Trial of a Family-Based Intervention	American Journal of Psychiatry	Family	Family intervention, The Coping and Promoting Strength intervention vs information-monitoring control condition. Intervention consisted of eight weekly 60-minute sessions and three optional monthly booster sessions.	ADISC	Mental health, anxiety	Chronic	6 to 13	12 months	Psychiatry	USA	Improved.
RCT	High	Garber, J. C., G. N.; Weersing, V. R.; Beardslee, W. R.; Brent, D. A.; Gladstone, T. R.; DeBar, L. L.; Lynch, F. L.; D'Angelo, E.; Hollon, S. D.; Shamseddeen, W.; Iyengar, S.	2009	Prevention of depression in at-risk adolescents: a randomized controlled trial	JAMA	Peer group with info to parents	Group Cognitive Behvioral Intervention vs usual care	CES-D	Mental health, depression	Chronic	13 to 17	6 months	Psychiatry	USA	Improved.
RCT	High	Compas, B. E. F., R.; Thigpen, J.; Hardcastle, E.; Garai, E.; McKee, L.; Keller, G.; Dunbar, J. P.; Watson, K. H.; Rakow, A.; Bettis, A.; Reising, M.; Cole, D.; Sterba, S.	2015	Efficacy and moderators of a family group cognitive-behavioral preventive intervention for children of parents with depression	Journal of Consulting & Clinical Psychology	Family group of four families vs Written information mailed three times to families	Family Group Cognitive Bahaviour intervention. The FGCB intervention, for par- ents and 9- to 15-year-old children, is a manualized 12-session program (8 weekly sessions and 4 monthly booster sessions) for four families in each group (Compas, Keller, & Forehand, 2011). The program is designed for participation by both parents and children. Goals are to educate families about depressive disorders,…	CES-D, CBCL, Child diagnostic interview	Mental health, depression	Chronic	9 to 15	2, 6,12,18 and 24 months	Psychiatry	USA	Improved.	Improved.
RCT	High	Beardslee, W. R. G., T. R.; Wright, E. J.; Cooper, A. B.	2003	A family-based approach to the prevention of depressive symptoms in children at risk: evidence of parental and child change	Pediatrics	Family	Beardsleeds family intervention (clinician facilitated vs lecture	Interview of mother and child using Kiddie-SADS-E-R, YSR, Child interview	Mental health, depression	Chronic	8 to 15	2,5 years	Psychiatry	USA	Improved.
RCT	High	Compas, B. E. F., R.; Thigpen, J. C.; Keller, G.; Hardcastle, E. J.; Cole, D. A.; Potts, J.; Watson, K. H.; Rakow, A.; Colletti, C.; Reeslund, K.; Fear, J.; Garai, E.; McKee, L.; Merchant, M. J.; Roberts, L.	2011	Family group cognitive-behavioral preventive intervention for families of depressed parents: 18- and 24-month outcomes	Journal of Consulting & Clinical Psychology	Family group	family group cognitive–behavioral (FGCB) preventive interven- tion	CES-D, CBCL, Child diagnostic interview	Mental health, depression	Chronic	9 to 15	18 and 24 months	Psychiatry	USA	Improved.	Improved.
RCT	High	Compas, B. E. F., R.; Keller, G.; Champion, J. E.; Rakow, A.; Reeslund, K. L.; McKee, L.; Fear, J. M.; Colletti, C. J.; Hardcastle, E.; Merchant, M. J.; Roberts, L.; Potts, J.; Garai, E.; Coffelt, N.; Roland, E.; Sterba, S. K.; Cole, D. A.	2009	Randomized controlled trial of a family cognitive-behavioral preventive intervention for children of depressed parents	Journal of Consulting & Clinical Psychology	Family group	family group cognitive–behavioral (FGCB) preventive interven- tion	CES-D, CBCL, Child diagnostic interview	Mental health, depression	Chronic	9 to 15 years	2, 4, 6 and 12 months	Psychiatry	USA	Improved.	No effect.
RCT	Moderate	Jones, S. C., R.; Sanders, M.; Diggle, P.; Dempsey, R.; Sadhnani, V.	2015	A pilot web based positive parenting intervention to help bipolar parents to improve perceived parenting skills and child outcomes: Addendum	Behavioural and Cognitive Psychotherapy	Parents	Web-intervention	SDQ, The Parenting Scale	Mental disorder, Bipolar disorder	Chronic	4 to 10	10 weeks, post course	Internet	UK	Improved.	Improved.
RCT	Moderate	Black, M. M. N., P.; Kight, C.; Wachtel, R.; Roby, P.; Schuler, M.	1994	Parenting and early development among children of drug-abusing women: effects of home intervention	Pediatrics	Mothers and infants	home intervention vs care as usual	Bayley Scales of Infant Development, HOME, CAPI, Parenting stress index.	Mental health, drug-abuse	Chronic	0 to 18 months	18 months	Home-intervention	USA	At six months the infants obtained marginally higher cognitive scores		Improved.
RCT	Moderate	Christ, G. H. R., V. H.; Seigel, K.; Karus, D.; Christ, A. E.	2005	Evaluation of a preventive intervention for bereaved children	Journal Of Social Work In End-Of-Life & Palliative Care	Healty parent and children	The exper- imental intervention was psycho-educational, conducted within a parent guidance model that indirectly targeted children through interven- tion with the healthy parent	CDI, SEI, STAIC, STAIY, POPM	Canser, terminal,one parent dies	Terminal, incurable	7 to 17	Initial and 8 (T2) and 14 (T3) months after the parent’s death)	Onchology	USA	Improved.	No effect.	Improved.
RCT	High	Mon, M. M. L., T.; Htut, K. M.	2016	Effectiveness of Mindfulness Intervention on Psychological Behaviors Among Adolescents With Parental HIV Infection: A Group-Randomized Controlled Trial	Asia-Pacific Journal of Public Health	Children with info to parents	Mindfulness, monthly group sessions for 3 consecutive months led by an experienced mindfulness trainer	SDQ, adolescents from the intervention group when compared with the control group. Within the inter- vention group, there was significant reduction in mean scores for emotional (P = .001) and con- duct behaviors	HIV	Mixed parental HIV stage	10 to 16	Six months after intervention	Township	Myanmar	Improved.	Improved.
RCT	Moderate	McKee, L. G. P., J.; Forehand, R.; Rakow, A.; Watson, K. H.; Dunbar, J. P.; Reising, M. M.; Hardcastle, E.; Compas, B. E.	2014	Reducing youth internalizing symptoms: effects of a family-based preventive intervention on parental guilt induction and youth cognitive style	Development & Psychopathology	Parents and children	Family group cognitive–behavioral (FGCB) preventive interven- tion	YSR (11-18),CBCL, ACSQ, MGI	Mental health, depression	Chronic	9 to 15	6, 12 and 18 months	Psychiatry	USA	Improved.
RCT	High	Eloff, I. F., M.; Makin, J. D.; Boeving-Allen, A.; Visser, M.; Ebersohn, L.; Ferreira, R.; Sikkema, K. J.; Briggs-Gowan, M. J.; Forsyth, B. W.	2014	A randomized clinical trial of an intervention to promote resilience in young children of HIV-positive mothers in South Africa	AIDS	Mothers and children	The intervention groups were conducted over 24 weekly sessions, each lasting 75 minutes. For the first 14 sessions, mothers and children participated in separate groups occurring concurrently and thereafter they participated together in ten interactive sessions	CBCL, CDI	HIV	Chronic	6 to 10	6, 12 and 18 months	Two separate communities within Tshwane (formerly Pretoria)	South Africa	No effect.	Improved.	Improved.
RCT	High	Rotheram-Borus, M. J. L., M.; Leonard, N.; Lin, Y. Y.; Franzke, L.; Turner, E.; Lightfoot, M.; Gwadz, M.	2003	Four-year behavioral outcomes of an intervention for parents living with HIV and their adolescent children	AIDS	Parent and adolecent children	Parental group 8 sessions, then adolescens and parents sometimes jointly	BSI and more	HIV	Terminal, incurable	Mean 14,7	4 years	New York City	USA	Improved.	Improved.	Improved.
RCT	Moderate	Li, L. L., L. J.; Ji, G.; Wu, J.; Xiao, Y.	2014	Effect of a family intervention on psychological outcomes of children affected by parental HIV	AIDS & Behavior	Parents and children	Together for Empowerment Activities (TEA), The TEA intervention includes three levels of activities: (1) TEA Gathering consists of six small group sessions for PLH and family members after a preparation section; (2) TEA Time includes six home-based family activities with all family members after each TEA Gath- ering session; and (3) TEA Garden has three community events that build social integrat…	self-esteem, parental care and problem behavoiur	HIV	Chronic	6 to 18	6 months	Village	China, Anhui province	Improved.	Improved.
RCT	High	Bröning, S., Sack, P-M.; Haevelmann, A.; Wartberg, L.; Moesgen, D.; Klein, M.; Thomasius, R.	2018	A new preventive intervention for children of substance-abusing parents: Results of a randomized controlled trial	Child & Family Social Work	Children with info to parents	A manualized 9-session psychoeducational preventive intervention "TRAMPOLINE" (PE) for 8-12-years-old children of substance-abusing parents (COS) compared with a non-educational "fun and play" group (NE)	Addiction related knowledge, Self-efficacy, Self-concept peer and family relationship, school bonding, health-related qualtiy of life, mental distrss, social isolation, general coping strategies, parental addiction-related coping, parent relationship	Substance abuse or dependency in at least on parent	No formal abuse or dependency diagnosis was required. Current or within the last year.	8 to 12	6 months	Outpatient counselling centres	Germany	Improved	Improved	Improved
RCT	High	Breslend, NL.; Parent, J.; Forehand, R.; Peisch, V; Compas, BE.	2019	Children of parents with a history of depression: The impact of a preventive intervention on youth social problems through reducations in internalizing problems	Development & Psychopathology	Family	Randomization of a family group cognitive behavioral (FGCB) preventive intervention or to a written information (WI) comparison condition. The FGCB condition included 8 weekly group meetings and 4 monthly follow-up sessions with several other families.	Demographic information, youth internalizing and social problems, youth internalizing problems, youth social problems	Major Depressive Disorder (MDD)	Chronic	9 to 15	24 months	Psychiatry	USA	Improved	Improved	Improved
RCT	Moderate	Schoenfelder, EN., Chronis-Tuscano, A.; Strickland, J.; Almirall, D., Stein, MA.	2019	Piloting a sequential, multiple assignment, randomized trial for mothers with attention-deficit/hyperactivitydisorder and their at-risk young children	Journal of Child and Adolescent Psychopharmacology	Family	Mothers were randomized to 8 weeks of individually titrated stimulant mediciation (MSM) or behavioral parent training (BPT) followed by rerandomization to 8 weeks of continued first-line treatment (with as-needed modifications) or combined treatment, leading to four treatment sequences (MSM-MSM, MSM-BPT, BPT-MSM, and BPT-BPT)	K-SADS-PL	ADHD (among both mother and child)	Chronic	5 to 8	6 months	Psychiatry	USA	Improved
RCT	Moderate	May AasebL Hauken, MA, Pereira, M, Senneseth, M	2018	The Effects on Children’s Anxiety and Quality of Life of a Psychoeducational Program for Families Living With Parental Cancer and Their Network A Randomized Controlled Trial Study	Cancer Nursing	Family	Cancer PEPSONE Program (CPP). Psychoeducational program led by a professional facilitator and consisting of 2 main parts. The first part is psychoeducative, and the second part is a discussion between the family and their network members. The psychoeducation focuses on improving knowledge in terms of living with parental cancer from the perspective of both parents and children, as well as the imp…	Quality of life: KINDL and anxiety: Revised Child Manifest Anxiety Scale	Cancer in one parent	Cancer, no specific state mentioned	8 to 18 years	3 months and 6 months	Onchology	Norway	Anxiety were not improved. Quality of life was partly improved.	NA	NA
