# Supplementary material for: Informing children of their parent's illness: A systematic review of intervention programs with child outcomes in all health care settings globally from inception to 2019
Source: PLoS One. 2020 May 26;15(5):e0233696. doi: 10.1371/journal.pone.0233696 (PMC7250450; doi:10.1371/journal.pone.0233696)
Supplement: S2 Table — (XLSX) [file pone.0233696.s004.xlsx]

## Sheet: Blad1
Study design, methods and measures	Quality assesment	Reference	Year conducted	Title	Journal	Population	Intervention	Child out-come	Parental illness	Illness stage	Age of children (yrs)	Follow up (mths)	Setting	Country	Child outcomes	Parental outcomes
Qual	Moderate	Semple, C. J. M., E.	2013	Family life when a parent is diagnosed with cancer: impact of a psychosocial intervention for young children	European Journal of Cancer Care	Parents and children	CLIMB® is run as a 6-week group intervention for children whose parents have cancer. Through getting together and using art and play activities they learn basic information about cancer. As part of this group intervention, children are encouraged to express their feelings such as sadness, anxiety, fear and anger. The goals of CLIMB® are to: (1) provide age- appropriate education about cancer, can…	separate focus groups with children (n = 7) and parents (n = 6).	Canser	Mixed parental canser stage	7 to 11	Post intervention	Onchology	UK	Childrenhad a number of fantasies and misconceptions surrounding cancer. This psychological intervention (peer support) normalized their experience of parental cancer. It also improved children’s understanding of cancer and equipped them with coping strategies.	Findings indicated that parents are often the gatekeeper to how, when and the context in which children learn about parental cancer. Many parents expressed a lack of confidence and skills as they considered communicating with their children about cancer. Parents stated the need for professional input mainly due to changes in their children’s behaviour
Qual	Low	Landry-Dattee, N. B., D.; Roig, G.; Bouregba, A.; Delaigue-Cosset, M. F.; Dauchy, S.	2016	Telling the Truth...With Kindness: Retrospective Evaluation of 12 Years of Activity of a Support Group for Children and Their Parents With Cancer	Cancer Nursing	Parents and children.	Clinician lead meetings for parents and children	parents expected to meet professionals who would help them speak about the diseace to reduce childrens symptoms and these expectations were largly satiesfied. Children expressed more benefits(understanding of diseace, reduction of symptoms, meetings others) than expectation.	Canser	Mixed parental canser stage	Mean 11,03	1 to 12 years after intervention	Onchology	France	The children expressed more benefits (better understanding of the disease,reduction of symptoms, meeting similar others) than expectations	The main expectations of the parents were to meet professionals who would help them to speak about the disease and to help the children understand it better in order to reduce their symptoms. The parents’ expectations were largely satisfied.
Qual	Low	Holland, C. H., A.; Joubert, L.; McDermott, F.; Niski, M. D.; Thomson Salo, F.; Quinn, M. A.	2017	My Kite Will Fly: Improving Communication and Understanding in Young Children When a Mother Is Diagnosed with Life-Threatening Gynecological Cancer	Journal of Palliative Medicine	Parents and children	My Kite Will Fly	Five central themes were profiled in six illustrative case studies.	Canser	Acute, chronic and terminal	3 to 12	Before and after	Onchology	Australia	No ‘‘safe place,’’seeing their world as unpredictable; an unsafe place.Some children exhibited a state of‘‘guarded watchfulness,’’ looking out for potential ‘‘threats.’’ A number of children raised worries about observing increasing physical and emotional distress in an ill parent, while also being concerned for the health of a surviving parent. In the worst-case scenario, children felt responsib…	Findings indicate that parents Were routinely concerned about the impact of a cancer diagnosis on their family roles. Tried to retain optimism and hope in the face of ongoing uncertainty and fear about the future. Felt the family offered a safe haven when other family members remained supportive and their roles and relationships endured. Agreed that when established family security is disrupted b…
Qual	Moderate	Bugge, K. E. H., S.; Darbyshire, P.	2008	Children's experiences of participation in a family support program when their parent has incurable cancer	Cancer Nursing	Families	Family Support Program	In-depth interviews with children of cancer patients in palliative care after participation in the Family Support Program	Canser, terminal	Terminal, incurable	6 to 16	After, within 6 weeks	Onchology	Norway	The program helped the children to feel more secure; increased their knowledge and understanding; helped them become aware of their own role, their family’s strengths, and whom they could approach for help; and helped them realize that it was good and helpful to talk about the illness situation. They needed to talk in private without having to think about other family members’ reactions, but they…	They also needed to be in dialogue with other family members.
Qual	Low	Isobel, S. P., Danielle; Meehan, Felicity	2017	They are the children of our clients, they are our responsibility': A phenomenological evaluation of a school holiday program for children of adult clients of a mental health service	Advances in Mental Health	Parents and children	The school holiday program	Interviews	Mental health	Chronic	9 to 17 Mean 13	Post intervention	Mental health	Australia	Escapism, the unexpected comfort of connection and fun in safe relationships.	Respite for their children, access to information about mental illness and their children’s enjoyment.
Qual	High	Pihkala, H. S., M.; Cederstrom, A.	2012	Children in Beardslee's family intervention: relieved by understanding of parental mental illness	International Journal of Social Psychiatry	Family	Beardslees family intervention	Interviews	Mental health	Chronic	6 to 17	3 to 11 months after intervention	Psychiatry	Sweden	Increased knowlege and more open communication about parental illness. Childrens' sense of relief.	Stronger as a parent and common with the children: Increased knowlege and more open communication about parental illness. Childrens' sense of relief.
Qual	High	Afzelius, M. P., L.; Ostman, M.	2017	Families living with parental mental illness and their experiences of family interventions	Journal of Psychiatric & Mental Health Nursing	Parents and children	Parent support groups, child support groups and family meetings.	Interviews	Mental health	Chronic	10 to 12	Unclear	Psychiatry	Sweden	Using stategies to lead an normal life. Adjusting to the needs of the ill parents. Balancing one’s own life and the demands of the parental mental illness.	Using stategies to lead an normal life. Adjusting to the needs of the ill parents.Concern for the child’s needs and seeking support
Qual	Moderate	Wolpert, M. H., J.; Martin, A.; Fagin, L.; Cooklin, A.	2015	An exploration of the experience of attending the Kidstime programme for children with parents with enduring mental health issues: Parents' and young people's views	Clinical Child Psychology & Psychiatry	Parents and children	Kids Time: monthly psychosoocial education for children and parents	Interviews	Mental health	Chronic	4 to 16	Post intervention	Mental health	UK	Initial engagement, sharing with others, learning about mental health, opportunity for fun and impact on family relationships.	Initial engagement, sharing with others, learning about mental health, opportunity for fun and impact on family relationships.
Qual	Moderate	Trondsen, M. V. T., Aksel	2014	Communal Normalization in an Online Self-Help Group for Adolescents With a Mentally Ill Parent	Qualitative Health Research	Children of parents with mental illness (COPMI)	On-line chat room	Online self-help group	Mental health	Chronic	15 to 18	Before and after	Internet	Norway	Three aspects of social processes that evolved through communication within the online self-help group: (a) rec- ognizability (recognizing each other’s similar experi- ences), (b) openness (discussing issues that had been kept secret), and (c) agency (retaining independent active steps toward plans and ambitions).	No data
Qual	High	Pihkala, H. D.-B., N.; Sandlund, M.	2017	Talking about parental substance abuse with children: eight families' experiences of Beardslee's family intervention	Nordic Journal of Psychiatry	Parents and children	Beardsleed family intervention	Interviews	Substance use disorder	Chronic	4 to 15	Six months after intervention	Psychiatry	Sweden	It was good to have spoken out in the family, to be able to speak to their parents frankly, especially about feelings. Their worries about the parent had decreased, even if the parent was not in remission,around the parent’s abuse, which no one had talked about before. The had received more information about the parent’s treatment, diagnosis, about the heritability of alcohol abuse ,but also deta…	Help to find words and phrases to explain their illness on a suitable level to their children. It was a demanding task for the parents, often associated with feelings of shame and guilt. Feelings of shame decreased for several parents after they had broken the silence about the abuse. Honesty towards the children was necessary. Many parents described how it was hard but necessary to hear what the…
Qual	High	Templeton, L.	2014	Supporting families living with parental substance misuse: the M-PACT (Moving Parents and Children Together) programme	Child & Family Social Work	Family groups	M-PACT, Moving Parents and Children together	Interviews	Substance use disorder	Chronic	8 to 18	After	Community	UK	Engaging with M-PACT, shared experiences, understanding addiction, changes in communication, healthier and united families, and ending M-PACT.	Engaging with M-PACT, shared experiences, understanding addiction, changes in communication, healthier and united families, and ending M-PACT.
